# Supplementary material for: The Characterization of a Gonococcal HicAB Toxin–Antitoxin System Capable of Causing Bacteriostatic Growth Arrest
Source: Microorganisms. 2025 Jul 9;13(7):1619. doi: 10.3390/microorganisms13071619 (PMC12297915; doi:10.3390/microorganisms13071619)
Supplement: Supplementary file 1 [file microorganisms-13-01619-s001.zip]

Archive with 1 entries (1 files):
- microorganisms-3713424-supplementary.pdf
